# Supplementary material for: Mst1-Deficiency Induces Hyperactivation of Monocyte-Derived Dendritic Cells via Akt1/c-myc Pathway
Source: Front Immunol. 2019 Sep 11;10:2142. doi: 10.3389/fimmu.2019.02142 (PMC6749027; doi:10.3389/fimmu.2019.02142)
Supplement: Supplementary file 1 [file Data_Sheet_1.ZIP]

Archive with 2 entries (2 files):
- KMCho.Mst1.DC.FigS1-5.Revised.20190815.pdf
- KMCho.Mst1.DC.TableS1.20190527.pdf
